# Supplementary material for: Is It Possible to Find an Antimicrobial Peptide That Passes the Membrane Bilayer with Minimal Force Resistance? An Attempt at a Predictive Approach by Molecular Dynamics Simulation
Source: Int J Mol Sci. 2022 May 26;23(11):5997. doi: 10.3390/ijms23115997 (PMC9180591; doi:10.3390/ijms23115997)
Supplement: Supplementary file 1 [file ijms-23-05997-s001.zip]

Archive with 1 entries (1 files):
- ijms-1621345-supplementary.xlsx
