# Supplementary material for: Is It Possible to Find an Antimicrobial Peptide That Passes the Membrane Bilayer with Minimal Force Resistance? An Attempt at a Predictive Approach by Molecular Dynamics Simulation
Source: Int J Mol Sci. 2022 May 26;23(11):5997. doi: 10.3390/ijms23115997 (PMC9180591; doi:10.3390/ijms23115997)
Supplement: Supplementary file 1 [file ijms-23-05997-s001.zip › ijms-1621345-supplementary.xlsx]

## Sheet: Лист1
Table S1	Correlation between the maximum membrane reaction force (at 0.1 A/ps) and the calculated parameters
Peptide	Organizm	Z	pI	µHn	Hn	PD	α	II	Fc (0.1 A/ps)	Fa (0.1 A/ps)	corr	corr	corr	corr	corr	corr	corr
R23I	T. thermophilus	6	12.12	0.17	0.21	23	59.13	106.21	7328	2595	0.391529	0.469632	-0.754787	0.615679	0.68502	-0.397579	0.890812
E10D	T. thermophilus	-3	2.86	0.42	-1.24	30	165	52.3	7329	3119	0.146702	0.300532	-0.319643	0.486718	0.522105	-0.0950684	0.608938
D9G	T. thermophilus	-1	3.01	0.83	-1.33	14	107.77	0.51	3689	1813
I10D	E. coli	0	5.72	0.96	-1.35	11	204	-7.98	3209	1869							0.749875
D10F	E. coli	0	6.27	0.91	-0.56	18	136	8.4	4476	2785
V10T	T. thermophilus	-2	3.06	0.42	-1.1	30	145	-7.98	4277	1897
V10I	T. thermophilus	-2	2.92	0.58	-1.59	15	126	12.3	3559	1870
				*		*		*	*
									0.890812	0.608938
Table S2	Correlation between the maximum membrane reaction force (at 0.01 A/ps) and the calculated parameters
Peptide	Organizm	Z	pI	µHn	Hn	PD	α	II	Fc (0.05 A/ps)	Fa (0.05 A/ps)	corr	corr	corr	corr	corr	corr	corr
R23I	T. thermophilus	6	12.12	0.17	0.21	23	59.13	106.21	6049	2388	0.403322	0.484697	-0.684932	0.614705	0.612396	-0.384191	0.894433
E10D	T. thermophilus	-3	2.86	0.42	-1.24	30	165	52.3	6123	2613	0.206882	0.364119	-0.214276	0.585641	0.445319	-0.164165	0.496976
D9G	T. thermophilus	-1	3.01	0.83	-1.33	14	107.77	0.51	3325	1602
I10D	E. coli	0	5.72	0.96	-1.35	11	204	-7.98	2944	1642							0.695705
D10F	E. coli	0	6.27	0.91	-0.56	18	136	8.4	3983	2886
V10T	T. thermophilus	-2	3.06	0.42	-1.1	30	145	-7.98	3357	1837
V10I	T. thermophilus	-2	2.92	0.58	-1.59	15	126	12.3	3086	1748
				*		*		*	*
									0.894433	0.496976
Table S3	Correlation between the maximum membrane reaction force (at 0.05 A/ps) and the calculated parameters
Peptide	Organizm	Z	pI	µHn	Hn	PD	α	II	Fc (0.01 A/ps)	Fa (0.01 A/ps)	corr	corr	corr	corr	corr	corr	corr
R23I	T. thermophilus	6	12.12	0.17	0.21	23	59.13	106.21	4561	2035	0.595055	0.662847	-0.728078	0.716343	0.512505	-0.451908	0.962913
E10D	T. thermophilus	-3	2.86	0.42	-1.24	30	165	52.3	3955	2017	0.286706	0.441326	0.00984664	0.59812	0.184847	-0.126525	0.369507
D9G	T. thermophilus	-1	3.01	0.83	-1.33	14	107.77	0.51	2414	1338
I10D	E. coli	0	5.72	0.96	-1.35	11	204	-7.98	2532	1541							0.66621
D10F	E. coli	0	6.27	0.91	-0.56	18	136	8.4	2800	2704
V10T	T. thermophilus	-2	3.06	0.42	-1.1	30	145	-7.98	2533	1454
V10I	T. thermophilus	-2	2.92	0.58	-1.59	15	126	12.3	2454	1518
				*		*		*	*
		Z	pI	µHn	Hn	PD	α	II	0.962913	0.369507
Z is the value of charge at pH 7, pI is the theoretical value of isoelectric point, μHn is the normalized hydrophobic moment, Hn is the normalized hydrophobicity, PD is the penetration depth, α is the aliphatic index, II is the instability index, corr is correlation.
Fc is force reaction under pulling center of mass,					Fa is force reaction under pulling terminal atom
the correlation between the maximum membrane reaction force and the calculated parameters
